# Supplementary material for: A Systematic Review of Tuberculosis Stigma Reduction Interventions
Source: Healthcare (Basel). 2025 Jul 29;13(15):1846. doi: 10.3390/healthcare13151846 (PMC12346600; doi:10.3390/healthcare13151846)
Supplement: Supplementary file 1 [file healthcare-13-01846-s001.zip]

Archive with 2 entries (2 files):
- S1 Table. PRISMA checklist.docx
- S2 Table. Stigma reduction values.xlsx
