# Supplementary material for: A Systematic Review of Tuberculosis Stigma Reduction Interventions
Source: Healthcare (Basel). 2025 Jul 29;13(15):1846. doi: 10.3390/healthcare13151846 (PMC12346600; doi:10.3390/healthcare13151846)
Supplement: Supplementary file 1 [file healthcare-13-01846-s001.zip › S2 Table. Stigma reduction values.xlsx]

## Sheet: Sheet2
author, year	year	country	study design	target population	intervention type	stigma assessment tool	baseline_mean	baseline_sd	post_mean	post_sd	baseline mean control	baseline SD control	1-2 months mean control	1-2 months SD control
Idris, 2020	2020	Malaysia	non RCT	high school students	TB education program	TB knowledge, attitude, practice and stigma (KAPS) questionnaire	35.6	7.14	32.3	37.2	37.1	6.554	37.2	6.47
Faraade, 2023 (a)	2023	Somalia	RCT	TB patients	video and lecture programs	Stigma Community Perspectives Questtionnaire (Community Stigma)	29.19	0.23	12.13	0.09	29.89	0.23	29.89	0.09
Faraade, 2023 (b)	2023	Somalia	RCT	TB patients	video and lecture programs	Stigma Community Perspectives Questtionnaire (Self Stigma)	25.145	0.199	13.105	0.109	29.89	0.23	29.89	0.09
Moonsarn, 2023	2023	Thailand	quasi-experimental	high school students	TB education program	TB Stigma Measurement Guidance	22.43	7.84	21.36	8.66	21.65	9.05	25.97	7.73
Vibulchai, 2024	2024	Thailand	a one-group within-subjects repeated-measure design	TB patients	peer delivered intervention	Internalized Stigma of Tuberculosis Scale	2.74	0.41	2.24	0.16
